# Supplementary material for: ﻿A new species of the rib-degenerated loach, genus Protocobitis (Cypriniformes, Cobitidae), from Guangxi, China
Source: Zookeys. 2025 Feb 21;1228:185–95. doi: 10.3897/zookeys.1228.131341 (PMC11871520; doi:10.3897/zookeys.1228.131341)
Supplement: XML Treatment for Protocobitis longibarba [file zookeys.1228.131341-treatment1.xml]

<!DOCTYPE tp:taxon-treatment
  PUBLIC "-//TaxonX//DTD Taxonomic Treatment Publishing DTD v0 20100105//EN" "tax-treatment-NSO.dtd">
<tp:taxon-treatment xmlns:tp="http://www.plazi.org/taxpub"><tp:treatment-meta><kwd-group><label>Taxon classification</label><kwd>
              <named-content content-type="kingdom">Animalia</named-content>
            </kwd><kwd>
              <named-content content-type="order">Cypriniformes</named-content>
            </kwd><kwd>
              <named-content content-type="family">Cobitidae</named-content>
            </kwd></kwd-group><mixed-citation publication-type="journal"><person-group><name><surname>Qin</surname><given-names>Zhi-Xian</given-names></name><name><surname>Liu</surname><given-names>Ye-Wei</given-names></name><name><surname>Zhang</surname><given-names>Si-Yu</given-names></name><name><surname>Shi</surname><given-names>Jing-Song</given-names></name><name><surname>Du</surname><given-names>Li-Na</given-names></name><name><surname>Zhou</surname><given-names>Jia-Jun</given-names></name></person-group><article-title>﻿A new species of the rib-degenerated loach, genus <italic><tp:taxon-name><tp:taxon-name-part taxon-name-part-type="genus" reg="Protocobitis">Protocobitis</tp:taxon-name-part></tp:taxon-name></italic> (<tp:taxon-name><tp:taxon-name-part taxon-name-part-type="order">Cypriniformes</tp:taxon-name-part></tp:taxon-name>, <tp:taxon-name><tp:taxon-name-part taxon-name-part-type="family">Cobitidae</tp:taxon-name-part></tp:taxon-name>), from Guangxi, China</article-title><source>Zookeys</source><day>21</day><month>02</month><year>2025</year><volume>1228</volume><fpage>185</fpage><lpage>195</lpage><pub-id pub-id-type="doi">10.3897/zookeys.1228.131341</pub-id></mixed-citation></tp:treatment-meta><tp:nomenclature><label>﻿</label><tp:taxon-name>
            <object-id xmlns:xlink="http://www.w3.org/1999/xlink" content-type="arpha" xlink:type="simple">9E6B0E0B-D766-5E32-BE81-BA4AD665917E</object-id>
            <tp:taxon-name-part taxon-name-part-type="genus" reg="Protocobitis">Protocobitis</tp:taxon-name-part>
            <tp:taxon-name-part taxon-name-part-type="species" reg="longibarba">longibarba</tp:taxon-name-part>
            <object-id xmlns:xlink="http://www.w3.org/1999/xlink" content-type="zoobank" xlink:type="simple">https://zoobank.org/50F311B3-8458-426E-A76B-808847C94DB3</object-id>
          </tp:taxon-name><tp:taxon-status xmlns:xlink="http://www.w3.org/1999/xlink" xlink:type="simple">sp. nov.</tp:taxon-status><xref ref-type="fig" rid="F1">Fig. 1</xref><xref ref-type="table" rid="T1">, Table 1</xref></tp:nomenclature><tp:treatment-sec sec-type="type material" id="SECID0EKLAC"><title>Type material.</title><p><bold><italic>Holotype</italic>.</bold> • KIZ2024000004, male, 44.0 mm standard length (SL), Yangcun Village, Luolou Town, Lingyun County, Baise City, Guangxi, China, from a subterranean tributary of the Hongshui River; <named-content xmlns:xlink="http://www.w3.org/1999/xlink" content-type="dwc:verbatimCoordinates" xlink:type="simple"><named-content content-type="geo-json" specific-use="{&#34;type&#34;:&#34;Point&#34;,&#34;coordinates&#34;:[106.740900,24.439200]}" id="NCID0EYLAC" xlink:type="simple">24.4392°N, 106.7409°E</named-content></named-content>, collected by J.J. Zhou, Y.W. Liu &amp; S.P. Zhou; 15 February 2024. <bold><italic>Paratypes</italic>.</bold> • KIZ2024000001–3, female, 51.1–51.9 mm SL, KIZ2024000005, male, 44.0 mm SL, ZJFRF2402010, male, 53.5 mm SL; five specimens, collected with holotype • KIZ2024000006–7, male, 39.5–43.1 mm SL, two specimens, Liangfeng Cave, Shima Lake, Jinya Township, Fengshan County, Hechi City, Guangxi, China; <named-content xmlns:xlink="http://www.w3.org/1999/xlink" content-type="dwc:verbatimCoordinates" xlink:type="simple"><named-content content-type="geo-json" specific-use="{&#34;type&#34;:&#34;Point&#34;,&#34;coordinates&#34;:[106.865500,24.558700]}" id="NCID0EEMAC" xlink:type="simple">24.5587°N, 106.8655°E</named-content></named-content>; collected by Y.W. Liu; 23 May 2024.</p></tp:treatment-sec><tp:treatment-sec sec-type="diagnosis" id="SECID0EJMAC"><title>Diagnosis.</title><p><italic><tp:taxon-name><tp:taxon-name-part taxon-name-part-type="genus" reg="Protocobitis">Protocobitis</tp:taxon-name-part><tp:taxon-name-part taxon-name-part-type="species" reg="longibarba">longibarba</tp:taxon-name-part></tp:taxon-name></italic> can be distinguished from all other species of <italic><tp:taxon-name><tp:taxon-name-part taxon-name-part-type="genus" reg="Protocobitis">Protocobitis</tp:taxon-name-part></tp:taxon-name></italic> by the following combination of characteristics: whole body, except for head and abdomen, sparsely covered with minute scales (vs scaleless in <italic><tp:taxon-name><tp:taxon-name-part taxon-name-part-type="genus" reg="Protocobitis">P.</tp:taxon-name-part><tp:taxon-name-part taxon-name-part-type="species" reg="anteroventris">anteroventris</tp:taxon-name-part></tp:taxon-name></italic>, scales present along midline of body in <italic><tp:taxon-name><tp:taxon-name-part taxon-name-part-type="genus" reg="Protocobitis">P.</tp:taxon-name-part><tp:taxon-name-part taxon-name-part-type="species" reg="typhlops">typhlops</tp:taxon-name-part></tp:taxon-name></italic>; barbels elongate; 5–6 branched pectoral fin rays (vs seven in <italic><tp:taxon-name><tp:taxon-name-part taxon-name-part-type="genus" reg="Protocobitis">P.</tp:taxon-name-part><tp:taxon-name-part taxon-name-part-type="species" reg="anteroventris">anteroventris</tp:taxon-name-part></tp:taxon-name></italic>, <italic><tp:taxon-name><tp:taxon-name-part taxon-name-part-type="genus" reg="Protocobitis">P.</tp:taxon-name-part><tp:taxon-name-part taxon-name-part-type="species" reg="longicostatus">longicostatus</tp:taxon-name-part></tp:taxon-name></italic>, and <italic><tp:taxon-name><tp:taxon-name-part taxon-name-part-type="genus" reg="Protocobitis">P.</tp:taxon-name-part><tp:taxon-name-part taxon-name-part-type="species" reg="polylepis">polylepis</tp:taxon-name-part></tp:taxon-name></italic>); four branched pelvic-fin rays (vs five in other <italic><tp:taxon-name><tp:taxon-name-part taxon-name-part-type="genus" reg="Protocobitis">Protocobitis</tp:taxon-name-part></tp:taxon-name></italic> species); caudal-peduncle height 34.9%–58.6% of its length (vs 64.1%–65.7% in <italic><tp:taxon-name><tp:taxon-name-part taxon-name-part-type="genus" reg="Protocobitis">P.</tp:taxon-name-part><tp:taxon-name-part taxon-name-part-type="species" reg="polylepis">polylepis</tp:taxon-name-part></tp:taxon-name></italic>, 27.9%–43.3% in <italic><tp:taxon-name><tp:taxon-name-part taxon-name-part-type="genus" reg="Protocobitis">P.</tp:taxon-name-part><tp:taxon-name-part taxon-name-part-type="species" reg="anteroventris">anteroventris</tp:taxon-name-part></tp:taxon-name></italic>); head width 7.3%–10.3% of SL (vs 5.4%–6.6% in <italic><tp:taxon-name><tp:taxon-name-part taxon-name-part-type="genus" reg="Protocobitis">P.</tp:taxon-name-part><tp:taxon-name-part taxon-name-part-type="species" reg="anteroventris">anteroventris</tp:taxon-name-part></tp:taxon-name></italic>); head height 50.2%–80.6% of lateral head length (vs 45.7%–49.5% in <italic><tp:taxon-name><tp:taxon-name-part taxon-name-part-type="genus" reg="Protocobitis">P.</tp:taxon-name-part><tp:taxon-name-part taxon-name-part-type="species" reg="longicostatus">longicostatus</tp:taxon-name-part></tp:taxon-name></italic>, 43.8%–46.8% in <italic><tp:taxon-name><tp:taxon-name-part taxon-name-part-type="genus" reg="Protocobitis">P.</tp:taxon-name-part><tp:taxon-name-part taxon-name-part-type="species" reg="anteroventris">anteroventris</tp:taxon-name-part></tp:taxon-name></italic>).</p></tp:treatment-sec><tp:treatment-sec sec-type="description" id="SECID0EXAAE"><title>Description.</title><p>Body elongate; maximum body width located immediately anterior to dorsal fin. Dorsal and ventral profiles almost straight except for slightly convex anus and base of fin. Snout obtuse. Head short, higher than width, roughly triangular in dorsal view. Nostrils closely set, nearer to snout tip than to the operculum, anterior nostril in short tube. Eyeless. Suborbital spine bifid, relatively thick and short, with strong mediolateral process in front of cavity of eye, length of laterocaudalis processus nearly half of mediocaudalis process, four strumae in base of mediorostralis process (Fig. <xref ref-type="fig" rid="F1">1J, K</xref>). Mouth inferior and arched, in vertical line of nostrils. Lips thin and smooth, each side of middle of lower lip with pair of developed fleshy mental lobes (Fig. <xref ref-type="fig" rid="F1">1G</xref>). Inner surface of mouth densely covered with numerous papillae, and outer edge of upper jaw neatly arranged with row of small nodules. Three pairs of barbels, inner rostral barbel reaching corner of mouth, outer rostral barbel reaching tip of suborbital spine, maxillary barbel extending almost to vertical line at junction of head and dorsum.</p><fig id="F1" position="float" orientation="portrait"><object-id xmlns:xlink="http://www.w3.org/1999/xlink" content-type="doi" xlink:type="simple">10.3897/zookeys.1228.131341.figure1</object-id><object-id xmlns:xlink="http://www.w3.org/1999/xlink" content-type="arpha" xlink:type="simple">A57EFEAC-FDBF-5DB2-A3A3-E2249BB30E38</object-id><label>Figure 1.</label><caption><p>Morphometric characters of <italic><tp:taxon-name><tp:taxon-name-part taxon-name-part-type="genus" reg="Protocobitis">Protocobitis</tp:taxon-name-part><tp:taxon-name-part taxon-name-part-type="species" reg="longibarba">longibarba</tp:taxon-name-part></tp:taxon-name></italic> sp. nov. <bold>A–C</bold> lateral, dorsal and ventral views of male, holotype KIZ2024000004 <bold>D–F</bold> lateral, dorsal and ventral views of female, paratype KIZ2024000003 <bold>G</bold> ventral view of mouth <bold>H</bold> live male <bold>I</bold> lateral and ventral views of skeleton, paratype ZJFRF2402010 <bold>J, K</bold> suborbital spines (Abbreviations: Pmc, Processus mediocaudalis; Pl-c, Processus latero-caudalis; Pm, Processus medialis; Pm-l, Processus medio-lateralis; Pl-r, Processus latero-rostralis; Pm-r, Processus medio-rostralis).</p></caption><graphic xmlns:xlink="http://www.w3.org/1999/xlink" xlink:href="zookeys-1228-185_article-131341__-g001.jpg" position="float" orientation="portrait" xlink:type="simple" id="oo_1257738.jpg"><uri content-type="original_file" xlink:type="simple">https://binary.pensoft.net/fig/1257738</uri></graphic></fig><p>Morphometric data of the type specimen of <italic><tp:taxon-name><tp:taxon-name-part taxon-name-part-type="genus" reg="Protocobitis">P.</tp:taxon-name-part><tp:taxon-name-part taxon-name-part-type="species" reg="longibarba">longibarba</tp:taxon-name-part></tp:taxon-name></italic> are given in Table <xref ref-type="table" rid="T1">1</xref>. Dorsal fin with three unbranched and seven branched rays; pectoral fin with one unbranched and 5–6 branched rays; pelvic fin with one unbranched and four branched rays; anal fin with three unbranched and five branched rays; caudal fin with 12–13 branched rays. Dorsal-fin base short, originating at midpoint of body length, with tip of dorsal fin extending to vertical of anus origin; in male, the first branched pectoral fin ray elongated posteriorly and thicker, with a pointed tip; pelvic-fins origin closer to anal-fin origin than to pectoral-fin base, not reaching anus; anus elongated posteriorly into tube and closer to anal-fin origin; caudal fin emarginate, margins of lobes uneven.</p><table-wrap id="T1" position="float" orientation="portrait"><label>Table 1.</label><caption><p>Morphometric and meristic data of <italic><tp:taxon-name><tp:taxon-name-part taxon-name-part-type="genus" reg="Protocobitis">Protocobitis</tp:taxon-name-part><tp:taxon-name-part taxon-name-part-type="species" reg="longibarba">longibarba</tp:taxon-name-part></tp:taxon-name></italic> sp. nov.</p></caption><table id="TID0EW2AE" rules="all"><tbody><tr><th rowspan="1" colspan="1">Characters</th><th rowspan="1" colspan="1">Holotype</th><th rowspan="1" colspan="1">Paratypes (mean ± SD)</th></tr><tr><td rowspan="1" colspan="1">Total length (mm)</td><td rowspan="1" colspan="1">53.5</td><td rowspan="1" colspan="1">43.7–61.7 (54.8 ± 7.1)</td></tr><tr><td rowspan="1" colspan="1">Standard length (mm)</td><td rowspan="1" colspan="1">44.0</td><td rowspan="1" colspan="1">39.5–51.9 (46.9 ± 5.4)</td></tr><tr><td rowspan="1" colspan="3">
                    <bold>Percent of standard length (%)</bold>
                  </td></tr><tr><td rowspan="1" colspan="1">Deepest body depth</td><td rowspan="1" colspan="1">8.4</td><td rowspan="1" colspan="1">7.6–9.4 (8.8 ± 0.8)</td></tr><tr><td rowspan="1" colspan="1">Head width</td><td rowspan="1" colspan="1">7.3</td><td rowspan="1" colspan="1">7.7–10.3 (8.7 ± 0.9)</td></tr><tr><td rowspan="1" colspan="1">Head depth</td><td rowspan="1" colspan="1">14.3</td><td rowspan="1" colspan="1">9.9–15.1 (13.1 ± 2.2)</td></tr><tr><td rowspan="1" colspan="1">Lateral head length</td><td rowspan="1" colspan="1">20.4</td><td rowspan="1" colspan="1">17.2–21.9 (19.7 ± 1.8)</td></tr><tr><td rowspan="1" colspan="1">Prepelvic length</td><td rowspan="1" colspan="1">50.9</td><td rowspan="1" colspan="1">47.5–52.1 (50.7 ± 1.7)</td></tr><tr><td rowspan="1" colspan="1">Preanal length</td><td rowspan="1" colspan="1">78.2</td><td rowspan="1" colspan="1">71.2–76.7 (74.0 ± 1.9)</td></tr><tr><td rowspan="1" colspan="1">Preanus length</td><td rowspan="1" colspan="1">71.2</td><td rowspan="1" colspan="1">62.9–70.7 (67.9 ± 3.0)</td></tr><tr><td rowspan="1" colspan="1">Caudal-peduncle length</td><td rowspan="1" colspan="1">17.5</td><td rowspan="1" colspan="1">16.8–19.9 (18.1 ± 1.5)</td></tr><tr><td rowspan="1" colspan="1">Caudal-peduncle depth</td><td rowspan="1" colspan="1">7.2</td><td rowspan="1" colspan="1">6.2–9.8 (7.9 ± 1.3)</td></tr><tr><td rowspan="1" colspan="3">
                    <bold>Percent of lateral head length (%)</bold>
                  </td></tr><tr><td rowspan="1" colspan="1">Head width</td><td rowspan="1" colspan="1">35.8</td><td rowspan="1" colspan="1">38.9–55.1 (44.7 ± 6.1)</td></tr><tr><td rowspan="1" colspan="1">Head depth</td><td rowspan="1" colspan="1">70.2</td><td rowspan="1" colspan="1">50.2–80.6 (66.8 ± 11.4)</td></tr><tr><td rowspan="1" colspan="3">
                    <bold>Percent of caudal-peduncle length (%)</bold>
                  </td></tr><tr><td rowspan="1" colspan="1">Caudal-peduncle depth</td><td rowspan="1" colspan="1">41.1</td><td rowspan="1" colspan="1">34.9–58.6 (44.0 ± 9.9)</td></tr><tr><td rowspan="1" colspan="3">Fin-ray counts</td></tr><tr><td rowspan="1" colspan="1">Dorsal-fin rays</td><td rowspan="1" colspan="1">iii, 7</td><td rowspan="1" colspan="1">iii, 7</td></tr><tr><td rowspan="1" colspan="1">Pectoral-fin rays</td><td rowspan="1" colspan="1">i, 6</td><td rowspan="1" colspan="1">i, 5–6</td></tr><tr><td rowspan="1" colspan="1">Pelvic-fin rays</td><td rowspan="1" colspan="1">i, 4</td><td rowspan="1" colspan="1">i, 4</td></tr><tr><td rowspan="1" colspan="1">Anal-fin rays</td><td rowspan="1" colspan="1">iii, 5</td><td rowspan="1" colspan="1">iii, 5</td></tr><tr><td rowspan="1" colspan="1">Branched caudal-fin rays</td><td rowspan="1" colspan="1">13</td><td rowspan="1" colspan="1">12–13</td></tr></tbody></table></table-wrap><p>Except for head and abdomen, whole body covered with sparse and minute scales, shallowly embedded in skin surface. Cephalic lateral-line and lateral-line pores absent. Nine to 10 inner gill rakers on first gill arch. Chest and abdominal walls thick and rich in fat. Air bladder absent, no bony bladder. Intestine straight, leading directly to anus. Ribs degenerate, each vertebra with only short and simple parapophysis (Fig. <xref ref-type="fig" rid="F1">1I</xref>). Vertebrae (from radiograph) 4+42.</p></tp:treatment-sec><tp:treatment-sec sec-type="Coloration" id="SECID0EZKAE"><title>Coloration.</title><p>In life, body generally pale, without pigment, head and all fins transparent, outline of skull visible through skin, barbels exhibit distinct blood vessels (Fig. <xref ref-type="fig" rid="F1">1H</xref>). Whole body after preservation in formalin pale white, without pigment.</p></tp:treatment-sec><tp:treatment-sec sec-type="Sexual dimorphism" id="SECID0EDLAE"><title>Sexual dimorphism.</title><p>Male smaller than females, with longer pectoral fin. First branched pectoral fin ray in male thickened and elongated but without the lamina circularis, longest fin ray reaching midpoint between origin of pectoral fin and anus (Fig. <xref ref-type="fig" rid="F1">1A–C</xref>). First branched pectoral fin ray in females as long as second branched ray (Fig. <xref ref-type="fig" rid="F1">1D–F</xref>).</p></tp:treatment-sec><tp:treatment-sec sec-type="etymology" id="SECID0ERLAE"><title>Etymology.</title><p>The specific epithet is a combination of the Latin words <italic>long</italic>- (long) and -<italic>barba</italic> (barbel), indicating its long maxillary barbel, which extends almost to the vertical line at the junction of the head and dorsal body, feminine. We suggest the common Chinese name “Cháng Xū Yuán Huā Qiū (长须原花鳅)” and English name “long-barbal protocobitis”.</p></tp:treatment-sec><tp:treatment-sec sec-type="distribution" id="SECID0E2LAE"><title>Distribution and habitat.</title><p>The new species is currently known from a cave located in Yangcun Village, Luolou Town, Lingyun County, Baise City and Jinya Township, Fengshan Country, Hechi City (Fig. <xref ref-type="fig" rid="F2">2A</xref>). In Fengshan County, this species occurs in a pool at the end of cave, which, in the dry season, has an area of approximately 100 m<sup>2</sup>; the water surface is about 15 m from the ground. The water depth is more than 30 m, and the water is clear and unpolluted (Fig. <xref ref-type="fig" rid="F2">2B</xref>). The pool belongs to the Poxin subterranean river system. Sympatric species include <italic><tp:taxon-name><tp:taxon-name-part taxon-name-part-type="genus" reg="Sinocyclocheilus">Sinocyclocheilus</tp:taxon-name-part><tp:taxon-name-part taxon-name-part-type="species" reg="lingyunensis">lingyunensis</tp:taxon-name-part></tp:taxon-name></italic> Li, Xiao &amp; Luo, 2000, <italic><tp:taxon-name><tp:taxon-name-part taxon-name-part-type="genus" reg="Sinocyclocheilus">Sinocyclocheilus</tp:taxon-name-part><tp:taxon-name-part taxon-name-part-type="species" reg="microphthalmos">microphthalmos</tp:taxon-name-part></tp:taxon-name></italic> Li, 1989, <italic><tp:taxon-name><tp:taxon-name-part taxon-name-part-type="genus" reg="Sinocyclocheilus">Sinocyclocheilus</tp:taxon-name-part><tp:taxon-name-part taxon-name-part-type="species" reg="anshuiensis">anshuiensis</tp:taxon-name-part></tp:taxon-name></italic> Gan, Wu, Wei &amp; Yang, 2013, and <italic><tp:taxon-name><tp:taxon-name-part taxon-name-part-type="genus" reg="Triplophysa">Triplophysa</tp:taxon-name-part><tp:taxon-name-part taxon-name-part-type="species" reg="lingyunensis">lingyunensis</tp:taxon-name-part></tp:taxon-name></italic> Liao,Wang &amp; Luo, 1997. The cave in Lingyun County is approximately 300 m long, inclined downward at a 45° angle. The water pool located at the end of the cave is connected to the Shuiyuan Cave subterranean river system, which are, in turn, connected to a tributary of the Hongshui River. During the dry season, the water level area fluctuates from 5 to 50 m<sup>2</sup> (Fig. <xref ref-type="fig" rid="F2">2C</xref>). The cave acts as a conduit for surface water, domestic waste, and mud during the rainy season (Fig. <xref ref-type="fig" rid="F2">2D</xref>). As such, the primary substrate within the cave is mud. <italic><tp:taxon-name><tp:taxon-name-part taxon-name-part-type="genus" reg="Protocobitis">Protocobitis</tp:taxon-name-part><tp:taxon-name-part taxon-name-part-type="species" reg="longibarba">longibarba</tp:taxon-name-part></tp:taxon-name></italic> mainly feeds on algae and organic detritus and prefers to burrow into the muddy substrate. Sympatric species include <italic><tp:taxon-name><tp:taxon-name-part taxon-name-part-type="genus" reg="Sinocyclocheilus">S.</tp:taxon-name-part><tp:taxon-name-part taxon-name-part-type="species" reg="lingyunensis">lingyunensis</tp:taxon-name-part></tp:taxon-name></italic>, <italic><tp:taxon-name><tp:taxon-name-part taxon-name-part-type="genus" reg="Sinocyclocheilus">S.</tp:taxon-name-part><tp:taxon-name-part taxon-name-part-type="species" reg="microphthalmos">microphthalmos</tp:taxon-name-part></tp:taxon-name></italic>, and <italic><tp:taxon-name><tp:taxon-name-part taxon-name-part-type="genus" reg="Sinocyclocheilus">S.</tp:taxon-name-part><tp:taxon-name-part taxon-name-part-type="species" reg="anshuiensis">anshuiensis</tp:taxon-name-part></tp:taxon-name></italic>.</p><fig id="F2" position="float" orientation="portrait"><object-id xmlns:xlink="http://www.w3.org/1999/xlink" content-type="doi" xlink:type="simple">10.3897/zookeys.1228.131341.figure2</object-id><object-id xmlns:xlink="http://www.w3.org/1999/xlink" content-type="arpha" xlink:type="simple">343F6BB1-E3E0-58CA-9F0C-CEE063D812E9</object-id><label>Figure 2.</label><caption><p>Distribution of <italic><tp:taxon-name><tp:taxon-name-part taxon-name-part-type="genus" reg="Protocobitis">Protocobitis</tp:taxon-name-part><tp:taxon-name-part taxon-name-part-type="species" reg="longibarba">longibarba</tp:taxon-name-part></tp:taxon-name></italic> sp. nov. and the environment of the cave at the time of collection <bold>A</bold> distribution map of <italic><tp:taxon-name><tp:taxon-name-part taxon-name-part-type="genus" reg="Protocobitis">Protocobitis</tp:taxon-name-part><tp:taxon-name-part taxon-name-part-type="species" reg="longibarba">longibarba</tp:taxon-name-part></tp:taxon-name></italic> sp. nov. <bold>B</bold> Liangfeng Cave in Fengshan County <bold>C, D</bold> cave in Lingyun County.</p></caption><graphic xmlns:xlink="http://www.w3.org/1999/xlink" xlink:href="zookeys-1228-185_article-131341__-g002.jpg" position="float" orientation="portrait" xlink:type="simple" id="oo_1257739.jpg"><uri content-type="original_file" xlink:type="simple">https://binary.pensoft.net/fig/1257739</uri></graphic></fig></tp:treatment-sec><tp:treatment-sec sec-type="Genetic comparisons" id="SECID0EWQAE"><title>Genetic comparisons.</title><p>Four sequences totaling 1775 bp in from <italic><tp:taxon-name><tp:taxon-name-part taxon-name-part-type="genus" reg="Protocobitis">P.</tp:taxon-name-part><tp:taxon-name-part taxon-name-part-type="species" reg="longibarba">longibarba</tp:taxon-name-part></tp:taxon-name></italic> were amplified, resulting in the detection of 14 haplotypes. The haplotype matrix consisted of 1,071 invariable sites, 704 variable sites, 387 parsimony informative sites, and 43 singletons.</p><p>The <abbrev xmlns:xlink="http://www.w3.org/1999/xlink" xlink:title="maximum likelihood" id="ABBRID0EJRAE" xlink:type="simple">ML</abbrev> and <abbrev xmlns:xlink="http://www.w3.org/1999/xlink" xlink:title="Bayesian inference" id="ABBRID0ENRAE" xlink:type="simple">BI</abbrev> phylogenetic trees exhibited congruent topological structures (<abbrev xmlns:xlink="http://www.w3.org/1999/xlink" xlink:title="maximum likelihood" id="ABBRID0ERRAE" xlink:type="simple">ML</abbrev> tree see Fig. <xref ref-type="fig" rid="F4">4</xref>), exhibiting high node support for the monophyly of <italic><tp:taxon-name><tp:taxon-name-part taxon-name-part-type="genus" reg="Protocobitis">P.</tp:taxon-name-part><tp:taxon-name-part taxon-name-part-type="species" reg="longibarba">longibarba</tp:taxon-name-part></tp:taxon-name></italic> (BPP = 1; BS = 100), which was clustered with the other congeners. <italic><tp:taxon-name><tp:taxon-name-part taxon-name-part-type="genus" reg="Protocobitis">Protocobitis</tp:taxon-name-part></tp:taxon-name></italic> was sister to the lineage composed of species from <italic><tp:taxon-name><tp:taxon-name-part taxon-name-part-type="genus" reg="Paramisgurnus">Paramisgurnus</tp:taxon-name-part></tp:taxon-name></italic> Guichenot, 1872, <italic><tp:taxon-name><tp:taxon-name-part taxon-name-part-type="genus" reg="Misgurnus">Misgurnus</tp:taxon-name-part></tp:taxon-name></italic> Lacepède, 1803, and <italic><tp:taxon-name><tp:taxon-name-part taxon-name-part-type="genus" reg="Cobitis">Cobitis</tp:taxon-name-part></tp:taxon-name></italic> Linnaeus, 1758 (Fig. <xref ref-type="fig" rid="F3">3</xref>). In the phylogenetic tree, <italic><tp:taxon-name><tp:taxon-name-part taxon-name-part-type="genus" reg="Protocobitis">P.</tp:taxon-name-part><tp:taxon-name-part taxon-name-part-type="species" reg="anteroventris">anteroventris</tp:taxon-name-part></tp:taxon-name></italic> diverged earliest, followed by <italic><tp:taxon-name><tp:taxon-name-part taxon-name-part-type="genus" reg="Protocobitis">P.</tp:taxon-name-part><tp:taxon-name-part taxon-name-part-type="species" reg="longicostatus">longicostatus</tp:taxon-name-part></tp:taxon-name></italic>, while <italic><tp:taxon-name><tp:taxon-name-part taxon-name-part-type="genus" reg="Protocobitis">P.</tp:taxon-name-part><tp:taxon-name-part taxon-name-part-type="species" reg="typhlops">typhlops</tp:taxon-name-part></tp:taxon-name></italic> was identified as sister group to <italic><tp:taxon-name><tp:taxon-name-part taxon-name-part-type="genus" reg="Protocobitis">P.</tp:taxon-name-part><tp:taxon-name-part taxon-name-part-type="species" reg="longibarba">longibarba</tp:taxon-name-part></tp:taxon-name></italic>. Additionally, pairwise comparisons of the concatenated dataset of mitochondrial COI and cyt <italic>b</italic> sequences revealed that the uncorrected <italic>p</italic>-distance between species of <italic><tp:taxon-name><tp:taxon-name-part taxon-name-part-type="genus" reg="Protocobitis">Protocobitis</tp:taxon-name-part></tp:taxon-name></italic> ranged from 6.25% to 16.45%. The minimum uncorrected <italic>p</italic>-distance is between <italic><tp:taxon-name><tp:taxon-name-part taxon-name-part-type="genus" reg="Protocobitis">P.</tp:taxon-name-part><tp:taxon-name-part taxon-name-part-type="species" reg="longibarba">longibarba</tp:taxon-name-part></tp:taxon-name></italic> and <italic><tp:taxon-name><tp:taxon-name-part taxon-name-part-type="genus" reg="Protocobitis">P.</tp:taxon-name-part><tp:taxon-name-part taxon-name-part-type="species" reg="typhlops">typhlops</tp:taxon-name-part></tp:taxon-name></italic> (6.25%), and the maximum uncorrected <italic>p</italic>-distance is between <italic><tp:taxon-name><tp:taxon-name-part taxon-name-part-type="genus" reg="Protocobitis">P.</tp:taxon-name-part><tp:taxon-name-part taxon-name-part-type="species" reg="longibarba">longibarba</tp:taxon-name-part></tp:taxon-name></italic> and <italic><tp:taxon-name><tp:taxon-name-part taxon-name-part-type="genus" reg="Protocobitis">P.</tp:taxon-name-part><tp:taxon-name-part taxon-name-part-type="species" reg="anteroventris">anteroventris</tp:taxon-name-part></tp:taxon-name></italic> (16.45%) (Table <xref ref-type="table" rid="T2">2</xref>).</p><table-wrap id="T2" position="float" orientation="portrait"><label>Table 2.</label><caption><p>Uncorrected pairwise distances between species of <italic><tp:taxon-name><tp:taxon-name-part taxon-name-part-type="genus" reg="Protocobitis">Protocobitis</tp:taxon-name-part></tp:taxon-name></italic> based on concatenated dataset of mitochondrial COI and cyt <italic>b</italic> sequences.</p></caption><table id="TID0EFIAG" rules="all"><tbody><tr><th rowspan="1" colspan="1">ID</th><th rowspan="1" colspan="1">Species</th><th rowspan="1" colspan="1">1</th><th rowspan="1" colspan="1">2</th><th rowspan="1" colspan="1">3</th></tr><tr><td rowspan="1" colspan="1">1</td><td rowspan="1" colspan="1">
                    <italic>
                      <tp:taxon-name><tp:taxon-name-part taxon-name-part-type="genus" reg="Protocobitis">P.</tp:taxon-name-part><tp:taxon-name-part taxon-name-part-type="species" reg="typhlops">typhlops</tp:taxon-name-part></tp:taxon-name>
                    </italic>
                  </td><td rowspan="1" colspan="1"/><td rowspan="1" colspan="1"/><td rowspan="1" colspan="1"/></tr><tr><td rowspan="1" colspan="1">2</td><td rowspan="1" colspan="1">
                    <italic>
                      <tp:taxon-name><tp:taxon-name-part taxon-name-part-type="genus" reg="Protocobitis">P.</tp:taxon-name-part><tp:taxon-name-part taxon-name-part-type="species" reg="longibarba">longibarba</tp:taxon-name-part></tp:taxon-name>
                    </italic>
                    <bold>sp. nov.</bold>
                  </td><td rowspan="1" colspan="1">0.0625</td><td rowspan="1" colspan="1"/><td rowspan="1" colspan="1"/></tr><tr><td rowspan="1" colspan="1">3</td><td rowspan="1" colspan="1">
                    <italic>
                      <tp:taxon-name><tp:taxon-name-part taxon-name-part-type="genus" reg="Protocobitis">P.</tp:taxon-name-part><tp:taxon-name-part taxon-name-part-type="species" reg="longicostatus">longicostatus</tp:taxon-name-part></tp:taxon-name>
                    </italic>
                  </td><td rowspan="1" colspan="1">0.1166</td><td rowspan="1" colspan="1">0.1352</td><td rowspan="1" colspan="1"/></tr><tr><td rowspan="1" colspan="1">4</td><td rowspan="1" colspan="1">
                    <italic>
                      <tp:taxon-name><tp:taxon-name-part taxon-name-part-type="genus" reg="Protocobitis">P.</tp:taxon-name-part><tp:taxon-name-part taxon-name-part-type="species" reg="anteroventris">anteroventris</tp:taxon-name-part></tp:taxon-name>
                    </italic>
                  </td><td rowspan="1" colspan="1">0.1514</td><td rowspan="1" colspan="1">0.1645</td><td rowspan="1" colspan="1">0.1442</td></tr></tbody></table></table-wrap><fig id="F3" position="float" orientation="portrait"><object-id xmlns:xlink="http://www.w3.org/1999/xlink" content-type="doi" xlink:type="simple">10.3897/zookeys.1228.131341.figure3</object-id><object-id xmlns:xlink="http://www.w3.org/1999/xlink" content-type="arpha" xlink:type="simple">DDAF3BB2-DD5F-57A6-86E3-D4CCE19B0CD0</object-id><label>Figure 3.</label><caption><p>Bayesian phylogram of <italic><tp:taxon-name><tp:taxon-name-part taxon-name-part-type="genus" reg="Protocobitis">Protocobitis</tp:taxon-name-part></tp:taxon-name></italic> based on concatenated dataset of mitochondrial COI and cyt <italic>b</italic> sequences. The numbers on the nodes represent <abbrev xmlns:xlink="http://www.w3.org/1999/xlink" xlink:title="Bayesian posterior probabilities" id="ABBRID0EX2AE" xlink:type="simple">BPPs</abbrev> from <abbrev xmlns:xlink="http://www.w3.org/1999/xlink" xlink:title="Bayesian inference" id="ABBRID0E22AE" xlink:type="simple">BI</abbrev> and BS from <abbrev xmlns:xlink="http://www.w3.org/1999/xlink" xlink:title="maximum likelihood" id="ABBRID0E62AE" xlink:type="simple">ML</abbrev>.</p></caption><graphic xmlns:xlink="http://www.w3.org/1999/xlink" xlink:href="zookeys-1228-185_article-131341__-g003.jpg" position="float" orientation="portrait" xlink:type="simple" id="oo_1257740.jpg"><uri content-type="original_file" xlink:type="simple">https://binary.pensoft.net/fig/1257740</uri></graphic></fig><fig id="F4" position="float" orientation="portrait"><object-id xmlns:xlink="http://www.w3.org/1999/xlink" content-type="doi" xlink:type="simple">10.3897/zookeys.1228.131341.figure4</object-id><object-id xmlns:xlink="http://www.w3.org/1999/xlink" content-type="arpha" xlink:type="simple">89D3C3ED-E205-5173-8715-F8EA333EF53E</object-id><label>Figure 4.</label><caption><p>Maximum-likelihood tree of <italic><tp:taxon-name><tp:taxon-name-part taxon-name-part-type="genus" reg="Protocobitis">Protocobitis</tp:taxon-name-part></tp:taxon-name></italic> based on concatenated dataset of mitochondrial COI and cyt <italic>b</italic> sequences. Numbers near branches indicate bootstrap supports.</p></caption><graphic xmlns:xlink="http://www.w3.org/1999/xlink" xlink:href="zookeys-1228-185_article-131341__-g004.jpg" position="float" orientation="portrait" xlink:type="simple" id="oo_1257741.jpg"><uri content-type="original_file" xlink:type="simple">https://binary.pensoft.net/fig/1257741</uri></graphic></fig></tp:treatment-sec></tp:taxon-treatment>
